# Supplementary material for: MiR 208a Regulates Mitochondrial Biogenesis in Metabolically Challenged Cardiomyocytes
Source: Cells. 2021 Nov 13;10(11):3152. doi: 10.3390/cells10113152 (PMC8622724; doi:10.3390/cells10113152)
Supplement: Supplementary file 1 [file cells-10-03152-s001.zip]

Archive with 1 entries (1 files):
- cells-1444174-supplementary.pdf
